# Supplementary material for: STsisal: a reference-free deconvolution pipeline for spatial transcriptomics data
Source: Front Genet. 2025 Mar 3;16:1512435. doi: 10.3389/fgene.2025.1512435 (PMC11911522; doi:10.3389/fgene.2025.1512435)
Supplement: Supplementary file 1 [file Supplementaryfile1.zip]

Archive with 2 entries (2 files):
- myunsrt.bst
- __MACOSX/._myunsrt.bst
